# Supplementary material for: Computation of Robust Minimal Intervention Sets in Multi-Valued Biological Regulatory Networks
Source: Front Physiol. 2019 Mar 19;10:241. doi: 10.3389/fphys.2019.00241 (PMC6433979; doi:10.3389/fphys.2019.00241)
Supplement: File S2 — Supplemental Tables S1–S3. Lists of regulatory interactions used in the HPA, T-helper, and LVR example networks. [file Table_2.XLSX]

## Sheet: S1. HPA Interactions Fig. 1
Table S1. List of activator (positve polarity) and suppressor (negative polarity) regulatory interactions in the HPA model (Fig. 1A)
	Source	Target	Polarity
	Cort	CRH	negative
	CRH	ACTH	positive
	R	ACTH	negative
	ACTH	Cort	positive
	Cort	R	positive
	R	R	positive

## Sheet: S2. Th1 Interactions Fig. 5A
Table S2. List of activator (positve polarity) and suppressor (negative polarity) regulatory interactions in the T-helper cell model (Fig. 5A)
	Source	Target	Polarity	Confidence*
	T-bet	T-bet	positive	TRUE
	GATA3	GATA3	positive	FALSE
	STAT6	GATA3	positive	TRUE
	T-bet	GATA3	negative	FALSE
	IFN-b	IFN-bR	positive	TRUE
	IRAK	IFN-g	positive	TRUE
	NFAT	IFN-g	positive	TRUE
	STAT3	IFN-g	negative	TRUE
	STAT4	IFN-g	positive	TRUE
	T-bet	IFN-g	positive	TRUE
	IFN-g	IFN-gR	positive	TRUE
	GATA3	IL-10	positive	TRUE
	IL-10	IL-10R	positive	TRUE
	IL-12	IL-12R	positive	TRUE
	STAT6	IL-12R	negative	FALSE
	IL-18	IL-18R	positive	TRUE
	STAT6	IL-18R	negative	FALSE
	GATA3	IL-4	positive	TRUE
	STAT1	IL-4	negative	TRUE
	IL-4	IL-4R	positive	TRUE
	SOCS1	IL-4R	negative	TRUE
	IL-18R	IRAK	positive	TRUE
	IFN-gR	JAK1	positive	TRUE
	SOCS1	JAK1	negative	FALSE
	TCR	NFAT	positive	TRUE
	STAT1	SOCS1	positive	FALSE
	T-bet	SOCS1	positive	TRUE
	IFN-bR	STAT1	positive	TRUE
	JAK1	STAT1	positive	TRUE
	IL-10R	STAT3	positive	TRUE
	GATA3	STAT4	negative	FALSE
	IL-12R	STAT4	positive	TRUE
	IL-4R	STAT6	positive	TRUE
	GATA3	T-bet	negative	FALSE
	STAT1	T-bet	positive	FALSE
	* Confidence indicates that an interaction is known when TRUE, and hypoothesized when FALSE

## Sheet: S3. LVR Interactions Fig. 6A
Table S3. List of activator (positve polarity) and suppressor (negative polarity) regulatory interactions in the LVR model (Fig. 6A)
	Source	Target	Polarity
	Alum	Antibody	positive
	CCL5	Antibody	positive
	CD69	Antibody	positive
	HLA	Antibody	positive
	IFNa	Antibody	positive
	IL-12	Antibody	positive
	IL-13	Antibody	positive
	IL-17	Antibody	positive
	IL-1b	Antibody	positive
	IL-5	Antibody	positive
	TNFa	Antibody	positive
	Alum	B-cell	positive
	CCL5	B-cell	positive
	CD69	B-cell	positive
	HLA	B-cell	positive
	IFNa	B-cell	positive
	IL-12	B-cell	positive
	IL-13	B-cell	positive
	IL-17	B-cell	positive
	IL-1b	B-cell	positive
	IL-5	B-cell	positive
	M-B-Cell	B-cell	negative
	TNFa	B-cell	positive
	HLA	CCL5	positive
	IFNa	CCL5	negative
	IL-12	CCL5	positive
	IL-1b	CCL5	positive
	TNFa	CCL5	positive
	Alum	CD69	positive
	CCL5	CD69	positive
	HLA	CD69	positive
	IL-12	CD69	positive
	IL-1b	CD69	positive
	Alum	HLA	positive
	CD69	HLA	positive
	IFNa	HLA	positive
	IL-12	HLA	positive
	IL-1b	HLA	positive
	TNFa	HLA	negative
	CD69	IFNa	positive
	HLA	IFNa	positive
	TNFa	IFNa	positive
	Alum	IL-12	positive
	HLA	IL-12	positive
	IFNa	IL-12	negative
	IL-1b	IL-12	positive
	IL-23	IL-12	positive
	TNFa	IL-12	positive
	CCL5	IL-13	positive
	IFNa	IL-13	negative
	IL-17	IL-13	positive
	IL-1b	IL-13	positive
	IL-23	IL-13	positive
	CD69	IL-17	negative
	IL-1b	IL-17	positive
	IL-23	IL-17	positive
	TNFa	IL-17	positive
	Alum	IL-1b	negative
	CD69	IL-1b	positive
	HLA	IL-1b	negative
	IFNa	IL-1b	negative
	IL-12	IL-1b	positive
	IL-17	IL-1b	positive
	IL-5	IL-1b	positive
	TNFa	IL-1b	positive
	IL-1b	IL-23	positive
	CCL5	IL-5	positive
	IFNa	IL-5	negative
	IL-13	IL-5	positive
	TNFa	IL-5	positive
	B-cell	M-B-Cell	positive
	HLA	M-B-Cell	positive
	IL-12	M-B-Cell	positive
	IL-13	M-B-Cell	positive
	CCL5	TNFa	positive
	HLA	TNFa	negative
	IFNa	TNFa	positive
	IL-13	TNFa	negative
	IL-17	TNFa	positive
	IL-1b	TNFa	positive
	IL-23	TNFa	positive
